# Supplementary material for: Large-Area Film Thickness Identification of Transparent Glass by Hyperspectral Imaging
Source: Sensors (Basel). 2024 Aug 6;24(16):5094. doi: 10.3390/s24165094 (PMC11359249; doi:10.3390/s24165094)
Supplement: Supplementary file 1 [file sensors-24-05094-s001.zip]

Archive with 1 entries (1 files):
- sensors-3072840-supplementary-REVISED.pdf
